# Supplementary material for: Identification of 3-((1-(Benzyl(2-hydroxy-2-phenylethyl)amino)-1-oxo-3-phenylpropan-2-yl)carbamoyl)pyrazine-2-carboxylic Acid as a Potential Inhibitor of Non-Nucleosidase Reverse Transcriptase Inhibitors through InSilico Ligand- and Structure-Based Approaches
Source: Molecules. 2021 Aug 30;26(17):5262. doi: 10.3390/molecules26175262 (PMC8433663; doi:10.3390/molecules26175262)
Supplement: Supplementary file 1 [file molecules-26-05262-s001.zip]

Archive with 1 entries (1 files):
- molecules-1348964-supplementary.pdf
